# Supplementary material for: Antimicrobial Resistance Genes (ARGs) Monitoring and Gut Microbiota Profiling in Honey Bees from an Intensive Livestock Farming Area in Northwestern Italy
Source: Microorganisms. 2026 Apr 25;14(5):967. doi: 10.3390/microorganisms14050967 (PMC13210305; doi:10.3390/microorganisms14050967)
Supplement: Supplementary file 1 [file microorganisms-14-00967-s001.zip]

Archive with 1 entries (1 files):
- microorganisms-4179575-supplementary.xlsx
