# Supplementary material for: Antimicrobial Resistance Genes (ARGs) Monitoring and Gut Microbiota Profiling in Honey Bees from an Intensive Livestock Farming Area in Northwestern Italy
Source: Microorganisms. 2026 Apr 25;14(5):967. doi: 10.3390/microorganisms14050967 (PMC13210305; doi:10.3390/microorganisms14050967)
Supplement: Supplementary file 1 [file microorganisms-14-00967-s001.zip › microorganisms-4179575-supplementary.xlsx]

## Sheet: S1
Sample	Number of reads	Total number of reads after trim	Total number of reads	Filtered or chimeric reads	Reads in OTUs
2a	39834	39166	19567	19194	373
2b	25386	25067	12524	12378	146
2c	38948	38104	19032	18939	93
11a	153406	148490	74120	73338	782
11b	35080	34774	17376	17149	227
11c	56348	55362	27652	27317	335
5a	80578	78415	39162	38532	630
5b	30730	30605	15289	15227	62
5c	14588	13817	6896	6821	75
6a	24250	24213	12097	12094	3
6b	26372	26146	13068	12737	331
6c	40014	39166	19570	18265	1305
1a	131998	130786	65323	64516	807
1b	39144	38021	18991	18411	580
1c	81908	79497	39702	38107	1595
4a	126346	124669	62293	60457	1836
4b	68386	65446	32676	31873	803
4c	89102	87083	43483	43042	441
8a	37470	33646	16773	16450	323
7a	24	24
8b	39848	33913	16884	16579	305
7b	81084	77085	38467	38048	419
8c	84982	76034	37901	37524	377
7c	84460	78332	39061	38604	457
10a	71308	69115	34518	33913	605
10b	46034	44217	22078	21362	716
10c	151326	148119	73980	73235	745
3a	96720	93160	46503	44527	1976
3b	85446	82468	41179	40480	699
3c	23450	22035	10991	10844	147
9a	60368	60022	29998	29192	806
9b	99224	98590	49272	47836	1436
9c	31570	31214	15598	15266	332

## Sheet: S2
Name	Taxonomy	Combined Abundance	2a Abundance	2b Abundance	2c Abundance	11a Abundance	11b Abundance	11c Abundance	5a Abundance	5b Abundance	5c Abundance	6a Abundance	6b Abundance	6c Abundance	1a Abundance	1b Abundance	1c Abundance	4a Abundance	4b Abundance	4c Abundance	8a Abundance	8b Abundance	7b Abundance	8c Abundance	7c Abundance	10a Abundance	10b Abundance	10c Abundance	3a Abundance	3b Abundance	3c Abundance	9a Abundance	9b Abundance	9c Abundance
JN173078.1.1468	Bacteria; Proteobacteria; Gammaproteobacteria; Enterobacterales; Yersiniaceae; Serratia; Serratia sp. S93(2011)	13	0	0	0	0	0	0	0	0	0	0	0	0	0	0	1	0	0	0	0	0	0	10	0	0	0	0	2	0	0	0	0	0
KU221441.1.1446	Bacteria; Proteobacteria; Gammaproteobacteria; Enterobacterales; Enterobacteriaceae; Klebsiella; Bacterium L9	2	0	0	0	0	0	0	0	0	2	0	0	0	0	0	0	0	0	0	0	0	0	0	0	0	0	0	0	0	0	0	0	0
AB004744.1.1422	Bacteria; Proteobacteria; Gammaproteobacteria; Enterobacterales; Enterobacteriaceae; Enterobacter; Enterobacter asburiae	14	0	0	0	0	0	0	0	0	7	0	4	0	2	0	0	0	1	0	0	0	0	0	0	0	0	0	0	0	0	0	0	0
JN162392.1.1466	Bacteria; Proteobacteria; Gammaproteobacteria; Enterobacterales; Enterobacteriaceae; Enterobacter; Pantoea agglomerans	6	0	0	0	0	0	0	0	0	4	0	2	0	0	0	0	0	0	0	0	0	0	0	0	0	0	0	0	0	0	0	0	0
AJ239291.1.1355	Bacteria; Proteobacteria; Gammaproteobacteria; Burkholderiales; Neisseriaceae; Neisseria; Neisseria subflava	4	0	0	0	0	0	0	1	0	0	0	0	0	0	0	0	0	0	0	1	1	0	1	0	0	0	0	0	0	0	0	0	0
MF417387.1.1512	Bacteria; Proteobacteria; Gammaproteobacteria; Enterobacterales; Yersiniaceae; Serratia; Serratia sp	19	0	0	0	0	0	0	0	0	0	0	6	0	0	0	0	0	0	0	0	0	0	13	0	0	0	0	0	0	0	0	0	0
KF817669.1.1395	Bacteria; Proteobacteria; Gammaproteobacteria; Enterobacterales; Enterobacteriaceae; Klebsiella; Klebsiella michiganensis	2	0	0	0	0	0	0	0	0	2	0	0	0	0	0	0	0	0	0	0	0	0	0	0	0	0	0	0	0	0	0	0	0
JX878306.1.1534	Bacteria; Proteobacteria; Gammaproteobacteria; Enterobacterales; Orbaceae; Frischella; Frischella perrara	336	1	0	0	2	0	3	8	0	0	0	3	46	1	31	3	11	18	8	26	18	10	5	3	43	3	18	11	3	2	0	57	2
JQ746651.1.1547	Bacteria; Proteobacteria; Gammaproteobacteria; Burkholderiales; Neisseriaceae; Snodgrassella; Snodgrassella alvi	1531	68	22	2	196	12	114	48	1	11	0	19	50	9	23	101	32	65	9	18	19	29	14	54	79	20	146	70	36	3	51	174	36
HM007578.1.1344	Bacteria; Actinobacteriota; Actinobacteria; Bifidobacteriales; Bifidobacteriaceae; Bifidobacterium; Bifidobacterium bifidum ATCC 29521 = JCM 1255 = DSM 20456	6	0	0	0	0	0	1	0	0	0	0	0	0	1	0	0	1	0	0	0	0	0	0	0	0	0	1	0	1	0	1	0	0
EF187240.1.1409	Bacteria; Firmicutes; Bacilli; Lactobacillales; Lactobacillaceae; Lactobacillus; Lactobacillus sp. Hma2	33	1	0	0	0	0	0	10	0	0	0	0	0	1	0	0	0	0	2	4	4	1	5	0	0	0	1	0	3	0	0	0	1
EF187235.1.1369	Bacteria; Actinobacteriota; Actinobacteria; Bifidobacteriales; Bifidobacteriaceae; Bifidobacterium; Bifidobacterium asteroides	73	2	1	1	5	1	4	1	2	1	0	0	1	5	1	0	3	2	2	0	0	3	2	8	1	1	13	3	2	3	2	2	1
KC331157.1.1496	Bacteria; Firmicutes; Clostridia; Lachnospirales; Lachnospiraceae; Uncultured; Lachnospiraceae bacterium BTY6	4	0	0	0	0	0	0	0	0	0	0	0	0	0	0	2	2	0	0	0	0	0	0	0	0	0	0	0	0	0	0	0	0
JQ936674.1.1538	Bacteria; Proteobacteria; Gammaproteobacteria; Enterobacterales; Orbaceae; Gilliamella; Gilliamella apicola	989	31	9	11	34	19	15	72	1	0	0	15	6	0	2	28	4	44	57	30	66	62	32	44	28	63	9	14	72	5	63	132	21
FN433037.1.1478	Bacteria; Proteobacteria; Gammaproteobacteria; Enterobacterales; Enterobacteriaceae; Escherichia-Shigella; Escherichia fergusonii	3	0	0	0	0	0	0	0	0	0	0	0	0	0	0	3	0	0	0	0	0	0	0	0	0	0	0	0	0	0	0	0	0
KX926543.1.1422	Bacteria; Firmicutes; Bacilli; Lactobacillales; Lactobacillaceae; Lactobacillus; Lactobacillus kullabergensis	2	0	0	0	0	0	0	0	0	0	0	0	0	0	0	0	0	0	1	0	0	0	0	0	0	0	0	1	0	0	0	0	0
JX099549.1.1437	Bacteria; Firmicutes; Bacilli; Lactobacillales; Lactobacillaceae; Lactobacillus; Lactobacillus kimbladii	137	0	0	0	1	3	0	19	0	2	0	0	0	2	14	0	1	0	13	5	8	1	17	1	7	10	0	1	11	2	4	6	9
JX099551.1.1438	Bacteria; Firmicutes; Bacilli; Lactobacillales; Lactobacillaceae; Lactobacillus; Lactobacillus melliventris	851	17	4	1	17	10	20	64	7	3	1	6	9	44	18	3	10	10	115	28	37	31	58	9	19	78	31	7	97	1	57	16	23
JX099545.1.1435	Bacteria; Firmicutes; Bacilli; Lactobacillales; Lactobacillaceae; Bombilactobacillus; Lactobacillus mellis	217	29	4	3	18	10	6	3	3	1	0	15	1	8	3	1	1	5	6	0	10	7	1	5	7	14	2	0	13	0	25	12	4
JX099543.1.1437	Bacteria; Firmicutes; Bacilli; Lactobacillales; Lactobacillaceae; Bombilactobacillus; Lactobacillus mellifer	59	3	0	0	2	1	1	0	0	0	0	0	4	0	1	1	6	5	0	0	0	3	2	4	2	0	9	1	3	2	1	7	1
JX099553.1.1438	Bacteria; Firmicutes; Bacilli; Lactobacillales; Lactobacillaceae; Lactobacillus; Lactobacillus helsingborgensis	836	5	1	0	24	14	29	93	7	5	0	14	8	63	112	2	8	0	26	3	3	6	17	35	21	11	21	25	73	7	73	117	13
KF386017.1.1428	Bacteria; Firmicutes; Bacilli; Lactobacillales; Lactobacillaceae; Lactobacillus; Lactobacillus apis	390	4	0	2	35	0	3	16	1	1	0	11	20	8	12	28	31	32	5	7	3	4	0	18	32	15	5	31	9	4	7	40	6
AB697140.1.1404	Bacteria; Actinobacteriota; Actinobacteria; Bifidobacteriales; Bifidobacteriaceae; Bifidobacterium; Bifidobacterium sp. AcjBF4	372	12	2	3	30	12	17	12	2	1	0	6	2	19	11	4	9	11	5	0	0	1	4	40	10	1	21	11	23	2	46	40	15
JX099550.1.1438	Bacteria; Firmicutes; Bacilli; Lactobacillales; Lactobacillaceae; Lactobacillus; Lactobacillus kullabergensis	200	1	2	1	3	2	4	16	2	0	0	2	5	4	27	2	5	1	16	2	8	14	5	6	23	19	5	4	0	0	5	7	9
KP987884.1.1528	Bacteria; Proteobacteria; Alphaproteobacteria; Rhizobiales; Rhizobiaceae; Bartonella; Bartonella apis	7067	0	0	1	235	59	1	6	0	1	0	8	1040	269	51	1182	1582	346	8	0	0	9	0	21	0	193	287	1668	7	74	5	5	9
KF600124.1.1264	Bacteria; Proteobacteria; Alphaproteobacteria; Acetobacterales; Acetobacteraceae; Commensalibacter; Acetobacteraceae bacterium M3_10_1TCO2	47	12	4	1	0	0	0	0	0	0	0	0	2	2	0	1	0	0	0	0	19	0	2	0	0	4	0	0	0	0	0	0	0
KT598285.1.1216	Bacteria; Firmicutes; Bacilli; Lactobacillales; Lactobacillaceae; Bombilactobacillus; Lactobacillus sp. SF6D	889	76	46	8	59	23	33	48	7	9	0	55	21	16	32	1	10	15	21	35	11	51	14	88	20	12	31	19	52	14	30	31	1
KF600172.1.1377	Bacteria; Firmicutes; Bacilli; Lactobacillales; Lactobacillaceae; Lactobacillus; Lactobacillus sp. G3_4_3CO2	41	0	0	0	1	1	0	2	0	1	0	1	0	1	2	0	1	0	1	0	1	0	3	3	6	5	5	2	2	0	0	2	1
HQ154600.1.1299	Bacteria; Firmicutes; Clostridia; Oscillospirales; [Eubacterium] coprostanoligenes group; ; Uncultured bacterium	2	0	0	0	0	0	0	0	0	0	0	0	0	0	0	0	0	0	0	0	0	0	0	0	0	1	0	0	0	0	0	1	0
MH842181.1.1459	Bacteria; Proteobacteria; Alphaproteobacteria; Acetobacterales; Acetobacteraceae; Commensalibacter; Uncultured bacterium	296	4	2	13	26	6	2	22	0	0	1	15	1	0	5	0	8	0	13	0	5	11	1	3	54	29	53	2	1	3	3	11	2
EF401648.1.1489	Bacteria; Firmicutes; Clostridia; Lachnospirales; Lachnospiraceae; Marvinbryantia; Uncultured bacterium	46	0	0	0	2	1	1	6	0	0	0	0	0	4	2	2	2	2	5	5	0	7	1	1	1	0	0	0	1	1	0	0	2
HE613300.1.1342	Bacteria; Proteobacteria; Gammaproteobacteria; Enterobacterales; Orbaceae; Gilliamella; Uncultured bacterium	679	74	33	1	10	6	21	61	0	0	0	13	1	0	1	15	3	6	5	75	29	12	13	12	20	32	0	8	88	2	115	10	13
JF703628.1.1513	Bacteria; Proteobacteria; Gammaproteobacteria; Enterobacterales; Enterobacteriaceae; Escherichia-Shigella; Uncultured Enterobacteriaceae bacterium	2	0	0	0	0	0	0	0	0	0	0	0	0	0	0	2	0	0	0	0	0	0	0	0	0	0	0	0	0	0	0	0	0
JQ405128.1.1224	Bacteria; Proteobacteria; Gammaproteobacteria; Burkholderiales; Neisseriaceae; Snodgrassella; Uncultured beta proteobacterium	16	0	0	0	0	1	0	0	0	0	0	0	0	0	1	1	0	4	0	0	0	1	0	0	4	0	0	0	0	0	1	2	1
AY370187.1.1454	Bacteria; Proteobacteria; Alphaproteobacteria; Rhizobiales; Rhizobiaceae; Bartonella; Uncultured Bartonella sp	1411	4	0	15	2	5	0	6	29	17	1	0	45	305	144	34	39	44	2	17	2	4	16	63	1	4	3	27	135	10	177	146	114
AY370188.1.1455	Bacteria; Proteobacteria; Alphaproteobacteria; Acetobacterales; Acetobacteraceae; Commensalibacter; Uncultured Gluconacetobacter sp	150	0	0	8	5	12	0	20	0	0	0	1	0	0	0	0	2	0	10	0	3	0	0	0	34	20	1	0	0	2	0	32	0
HM113281.1.1396	Bacteria; Firmicutes; Bacilli; Lactobacillales; Lactobacillaceae; Lactobacillus; Uncultured Lactobacillus sp	2	0	0	0	0	0	0	0	0	0	0	0	0	0	0	0	0	0	0	0	1	0	0	0	0	0	0	0	1	0	0	0	0
LZGQ01000002.3034.4574	Bacteria; Proteobacteria; Gammaproteobacteria; Enterobacterales; Orbaceae; Gilliamella; Gilliamella apicola	1044	3	6	8	27	15	10	14	0	1	0	4	7	3	10	125	14	126	14	7	12	58	4	16	40	63	12	12	7	5	53	343	25
HM008718.1.1502	Bacteria; Proteobacteria; Gammaproteobacteria; Enterobacterales; Orbaceae; Gilliamella; Uncultured gamma proteobacterium	6	0	0	0	1	0	0	1	0	0	0	0	0	0	0	0	0	1	1	0	0	1	0	0	0	0	0	0	0	0	0	1	0
HM113257.1.1397	Bacteria; Firmicutes; Bacilli; Lactobacillales; Lactobacillaceae; Lactobacillus; Uncultured Bacilli bacterium	13	1	0	0	2	0	1	1	0	0	0	1	0	0	0	1	0	0	1	0	0	2	1	0	0	0	1	0	1	0	0	0	0
CP018923.4607057.4608608	Bacteria; Proteobacteria; Gammaproteobacteria; Enterobacterales; Yersiniaceae; Serratia; Serratia marcescens	4	0	0	0	0	0	0	0	0	0	0	0	0	0	0	0	0	0	0	0	0	0	4	0	0	0	0	0	0	0	0	0	0
JQ581797.1.1249	Bacteria; Proteobacteria; Gammaproteobacteria; Enterobacterales; Orbaceae; Gilliamella; Uncultured gamma proteobacterium	107	1	0	0	2	1	1	0	0	0	0	2	0	0	1	8	1	6	3	19	10	4	23	1	0	0	0	7	9	0	8	0	0
JQ581984.1.1250	Bacteria; Proteobacteria; Gammaproteobacteria; Enterobacterales; Orbaceae; Gilliamella; Uncultured gamma proteobacterium	56	3	2	0	7	0	4	2	0	0	0	0	0	0	3	0	0	2	9	0	0	0	0	0	7	2	4	0	1	0	2	8	0
HM113107.1.1381	Bacteria; Firmicutes; Bacilli; Lactobacillales; Lactobacillaceae; Lactobacillus; Uncultured Lactobacillus sp	68	0	0	0	2	0	0	0	0	0	0	0	0	0	4	0	1	0	9	5	0	5	15	0	4	2	0	2	0	0	12	4	3
JQ581693.1.1245	Bacteria; Proteobacteria; Gammaproteobacteria; Enterobacterales; Orbaceae; Gilliamella; Uncultured gamma proteobacterium	103	1	0	0	0	1	2	3	0	0	0	0	5	0	3	0	1	7	6	8	6	4	2	0	17	3	4	5	0	0	2	20	3
HM113333.1.1397	Bacteria; Firmicutes; Bacilli; Lactobacillales; Lactobacillaceae; Lactobacillus; Uncultured Lactobacillus sp	36	1	0	0	2	0	0	0	0	0	0	0	0	0	0	0	0	0	0	5	3	2	7	0	4	0	0	0	0	0	5	7	0
HM108490.1.1449	Bacteria; Proteobacteria; Alphaproteobacteria; Rhizobiales; Rhizobiaceae; Bartonella; Uncultured Rhizobiales bacterium	139	0	0	0	0	3	0	2	0	1	0	0	18	29	11	12	12	11	0	1	0	0	1	6	0	0	0	18	6	1	1	4	2
AY370183.1.1532	Bacteria; Firmicutes; Bacilli; Lactobacillales; Lactobacillaceae; Lactobacillus; Uncultured Lactobacillus sp	496	4	2	6	7	2	22	57	0	4	0	2	2	9	36	6	10	0	56	15	13	40	72	2	18	8	9	14	34	0	24	17	5
HM113309.1.1397	Bacteria; Firmicutes; Bacilli; Lactobacillales; Lactobacillaceae; Lactobacillus; Uncultured Lactobacillus sp	6	0	0	0	0	0	0	1	0	0	0	0	0	0	0	0	1	0	0	0	0	1	0	0	1	0	0	2	0	0	0	0	0
JQ581736.1.1249	Bacteria; Proteobacteria; Gammaproteobacteria; Enterobacterales; Orbaceae; Gilliamella; Uncultured gamma proteobacterium	439	6	2	6	11	7	9	6	0	0	0	41	8	1	2	10	11	37	8	3	9	18	6	8	33	37	7	4	4	2	24	115	4
HM111949.1.1407	Bacteria; Firmicutes; Bacilli; Lactobacillales; Lactobacillaceae; Lactobacillus; Uncultured Lactobacillus sp	2	0	0	0	0	0	0	0	0	0	0	0	0	0	0	0	0	0	0	0	0	0	0	0	2	0	0	0	0	0	0	0	0
HM113130.1.1400	Bacteria; Firmicutes; Bacilli; Lactobacillales; Lactobacillaceae; Lactobacillus; Uncultured Lactobacillus sp	14	0	0	2	0	0	0	2	0	1	0	0	0	1	1	0	2	0	0	0	0	0	0	0	2	1	0	2	0	0	0	0	0
HQ819883.1.1455	Bacteria; Firmicutes; Clostridia; Lachnospirales; Lachnospiraceae; Coprococcus; Uncultured organism	2	0	0	0	0	0	0	0	0	0	0	0	0	0	0	0	0	0	0	0	0	0	2	0	0	0	0	0	0	0	0	0	0
EU504087.1.1394	Bacteria; Firmicutes; Clostridia; Lachnospirales; Lachnospiraceae; Lachnoclostridium; Uncultured bacterium	15	0	0	0	0	0	0	3	0	0	0	0	0	0	1	0	0	0	0	1	0	4	0	0	0	0	5	0	0	0	1	0	0
JQ581733.1.1248	Bacteria; Proteobacteria; Gammaproteobacteria; Enterobacterales; Orbaceae; ; Uncultured gamma proteobacterium	2	0	0	0	0	0	0	0	0	0	0	0	0	0	0	0	0	0	0	0	2	0	0	0	0	0	0	0	0	0	0	0	0
DQ837615.1.1335	Bacteria; Proteobacteria; Gammaproteobacteria; Pseudomonadales; Pseudomonadaceae; Pseudomonas; Uncultured beta proteobacterium	2	0	0	0	0	0	0	0	0	0	0	0	1	0	0	0	0	0	0	0	0	0	0	1	0	0	0	0	0	0	0	0	0
DQ837638.1.1337	Bacteria; Bacteroidota; Bacteroidia; Flavobacteriales; Weeksellaceae; Apibacter; Uncultured Bacteroidetes bacterium	4	0	0	0	0	0	0	0	0	0	0	0	0	0	0	0	0	0	1	0	0	0	0	0	2	0	0	0	0	0	0	1	0
HQ588635.1.1440	Archaea; Crenarchaeota; Nitrososphaeria; Nitrosopumilales; Nitrosopumilaceae; ; Uncultured archaeon	3	0	0	0	0	0	0	0	0	0	0	0	0	0	0	0	0	0	1	0	0	0	1	0	0	0	0	0	0	1	0	0	0
JF166056.1.1361	Bacteria; Proteobacteria; Gammaproteobacteria; Burkholderiales; Neisseriaceae; Neisseria; Uncultured bacterium	2	0	0	0	2	0	0	0	0	0	0	0	0	0	0	0	0	0	0	0	0	0	0	0	0	0	0	0	0	0	0	0	0
CP009531.1312449.1313964	Bacteria; Firmicutes; Bacilli; Lactobacillales; Lactobacillaceae; Lactobacillus; Lactobacillus sp. wkB8	2	0	0	0	0	0	0	1	0	0	0	0	0	0	0	0	0	0	0	0	0	0	0	0	0	0	0	0	0	0	0	1	0
DQ837629.1.1358	Bacteria; Firmicutes; Bacilli; Lactobacillales; Lactobacillaceae; Fructobacillus; Uncultured Firmicutes bacterium	7	0	0	0	0	0	0	0	0	0	0	0	0	0	0	0	7	0	0	0	0	0	0	0	0	0	0	0	0	0	0	0	0
JN662113.1.1355	Bacteria; Campylobacterota; Campylobacteria; Campylobacterales; Sulfurovaceae; Sulfurovum; Uncultured Epsilonproteobacteria bacterium	7	1	0	0	0	0	0	1	0	0	0	0	1	0	0	0	0	0	0	1	0	0	0	0	2	0	0	0	1	0	0	0	0
CP033087.1767231.1768725	Bacteria; Proteobacteria; Alphaproteobacteria; Acetobacterales; Acetobacteraceae; Commensalibacter; Commensalibacter sp. AMU001	387	8	3	0	6	0	6	2	0	0	0	85	0	0	15	0	2	0	1	1	1	11	0	2	61	65	38	1	0	0	8	65	6
FJ192582.1.1504	Bacteria; Proteobacteria; Gammaproteobacteria; Burkholderiales; Neisseriaceae; Neisseria; Uncultured Neisseria sp	27	0	1	0	4	0	1	0	0	0	0	0	1	0	0	0	0	1	1	1	0	2	3	3	0	0	3	2	3	1	0	0	0
FJ369940.1.1358	Bacteria; Firmicutes; Clostridia; Lachnospirales; Lachnospiraceae; Coprococcus; Uncultured bacterium	2	0	0	0	0	0	0	0	0	0	0	0	0	0	0	0	1	0	0	0	1	0	0	0	0	0	0	0	0	0	0	0	0
FAQT01021048.150.1665	Bacteria; Proteobacteria; Gammaproteobacteria; Pseudomonadales; Pseudomonadaceae; Pseudomonas; Heliconius cydno chioneus	19	0	0	0	0	0	0	0	0	0	0	0	0	0	0	16	2	1	0	0	0	0	0	0	0	0	0	0	0	0	0	0	0
